# Supplementary material for: A chimeric mRNA vaccine of S-RBD with HA conferring broad protection against influenza and COVID-19 variants
Source: PLoS Pathog. 2024 Sep 20;20(9):e1012508. doi: 10.1371/journal.ppat.1012508 (PMC11414905; doi:10.1371/journal.ppat.1012508)
Supplement: S1 Data — (XLSX) [file ppat.1012508.s005.xlsx]

## Sheet: Fig3
Fig 3B	The body weight change of mice vaccined H1Delta challenged with A/Brisbane/02/2018 (H1N1) virus (%)
	Day	H1Delta-2μg					H1Delta-10μg					Sham
	1	96.7021	99.5187	99.3236	100.695	107.411	98.9171	95.5	97.6092	98.028	97.7073	99.1414	98.4007	98.2867	97.7666	99.3461
	2	95.6596	96.369	103.789	101.748	104.987	96.8795	93.9545	96.7931	97.5511	96.9024	96.8384	98.2466	94.6591	94.3856	96.5614
	3	93.2128	90.9679	99.5614	98.5494	98.7572	91.1827	89.9091	89.7126	90.8568	91.3415	90.5252	91.8494	88.1217	88.5971	90.4245
	4	90.5532	88.1337	97.4758	97.6453	94.8904	92.548	89.3182	93.2989	89.5075	91.2927	83.0505	84.1195	82.0352	80.4385	84.7907
	5	90.4475	87.743	86.5656	81.8457	92.0202	96.3616	91.4091	93.9885	90.753	91.0488	78.5556	83.3643	78.5636		79.8612
	6	90.5983	90.8207	84.161	79.8285	93.4848	96.1262	93.3182	96.3793	94.3337	95.9756		79.0977
	7	93.5143	95.2484	89.127	86.3843	97.0707	94.9492	95.2273	94.5402	95.6829	95.6829
	8	95.4248	96.7063	92.5248	90.3681	97.8283	97.2561	94.8182	94.6322	96.0981	99.1463
	9	98.3409	98.8121	96.4976	91.8306	100.303	98.5744	95.9091	94.2644	96.4094	99.439
	10	95.4248	96.7063	92.5248	90.3681	97.8283	98.5273	95.3636	95.1839	96.3576	98.7561
	11	99.0447	98.5421	97.8045	95.1084	100.909	99.1394	97.3636	96.4253	98.0701	99.3415
	12	97.9387	96.5443	97.2295	93.8981	99.9495	98.3503	98.7273	97.023	97.0841	98.9512
	13	97.1342	97.2462	97.0204	92.6878	100.252	99.516	98.1364	96.977	99.3856	100.073
	14	97.4862	95.8963	96.6022	92.94	98.9899	98.7156	100.091	100.471	102.659	101.463
	*Each value represents the percentage change in weight relative to the pre-challenge weight of individual mice (%)
Fig 3C	The survival rate of mice vaccined H1Delta challenged with A/Brisbane/02/2018 (H1N1) virus (%)
	Day	H1Delta-2μg	H1Delta-10μg	Sham
	1	100	100	100
	2	100	100	100
	3	100	100	100
	4	100	100	100
	5	100	100	20
	6	100	100	0
	7	100	100	0
	8	100	100	0
	9	100	100	0
	10	100	100	0
	11	100	100	0
	12	100	100	0
	13	100	100	0
	14	100	100	0
Fig 3G	The body weight change of mice vaccined H1Delta challenged with A/Astrakhan/3212/2020(H5N8) virus (%)
		H1Delta-2μg					H1Delta-10μg					Sham
	1	96.73	95.2725	97.5966	96.4379	102.098	97.9601	97.4524	98.984	98.5304	97.3047	99.4152	98.4918	97.7798	98.0681	96.5565
	2	93.2391	96.6232	96.3519	95.3519	102.397	101.755	97.6544	97.6827	98.3365	98.995	98.6842	96.4808	97.5023	97.7921	97.0156
	3	94.5647	99.9518	94.4206	97.6976	99.786	102.846	99.0426	96.1676	99.2871	98.6752	99.4152	96.8007	97.3173	98.758	96.0973
	4	90.7203	94.5007	93.3476	95.1347	94.0069	100.379	96.8406	94.3405	97.481	96.7108	97.3197	92.4589	97.6873	93.1463	95.6841
	5	90.2784	88.5673	88.6695	96.5682	91.2671	99.2884	95.3566	91.0428	95.057	93.6501	93.5673	89.1225	95.7336	90.5704	95.2709
	6	92.4878	92.9088	90.3434	94.4831	91.524	100.095	96.3619	92.6025	95.865	93.6501	91.7641	87.9799	93.1212	91.4443	94.1231
	7	89.7923	90.6416	87.6824	93.0061	88.1849	95.5408	95.6439	91.1319	90.6844	91.5486	83.6257	83.3181	91.0287	85.1886	89.8072
	8	89.0853	93.7289	82.1459	92.5282	83.1764	93.3112	98.6596	87.6114	90.7795	87.4829	78.4113		84.2581	79.5768	82.1855
	9	85.4176	94.3821	86.5236	94.2224	87.9894	91.556	99.4734	88.3244	94.7243	85.1837			75.395		77.5023
	10	80.601	93.0222	93.9181	91.874	84.9348	96.8216	97.9895	93.5383	94.3916	85.7725
	11	85.3884	95.6363	94.9454	93.4839	93.1014	97.723	98.9947	95.3209	95.865	87.0717
	12	88.6796	96.9387	95.6993	95.9166	94.7711	97.2486	98.9469	96.7469	96.4354	89.9041
	13	92.3204	96.193	96.5159	95.4387	95.0874	99.0038	98.9947	94.1622	98.5266	91.4573
	14	96.0874	96.5658	97.9087	95.3519	96.4253	100.142	103.925	94.9643	99.8099	93.0105
Fig 3H	The survival rate of mice vaccined H1Delta challenged with A/Astrakhan/3212/2020(H5N8) virus (%)
	Day	H1Delta-2μg	H1Delta-10μg	Sham
	1	100	100	100
	2	100	100	100
	3	100	100	100
	4	100	100	100
	5	100	100	100
	6	100	100	100
	7	100	100	100
	8	100	100	40
	9	100	100	0
	10	100	100	0
	11	100	100	0
	12	100	100	0
	13	100	100	0
	14	100	100	0

## Sheet: Fig5
Fig 5D	The body weight change of mice vaccined H1Delta challenged with A/Brisbane/02/2018 (H1N1) virus at 220 days post vaccination (%)
		H1Delta-2μg					H1Delta-10μg					Sham
	1	102.047	101.014	100.257	102.873	101.983	101.517	100.666	104.746	99.2596	107.084	98.8117	103.12	102.612	100.044	103.029
	2	101.686	99.1551	100	100.166	99.881	101.371	99.4588	100.302	96.1237	103.736	100.091	103.499	99.2667	99.5602	99.5479
	3	95.4637	92.4799	92.4925	96.5446	96.7473	93.9305	94.7544	93.6152	89.1551	95.0995	91.6362	92.6644	90.9258	94.1073	91.0036
	4	92.4127	91.7195	91.5916	95.3372	92.4236	92.8047	93.5887	92.623	87.3693	94.5172	89.808	91.1467	86.5261	88.6983	86.7541
	5	86.8326	87.199	86.9155	93.2556	89.4486	91.7768	91.174	90.5091	86.0627	91.8001	87.9452	91.1703	85.3346	88.0616	87.9295
	6	83.7415	89.4804	83.4835	91.0075	91.8286	90.5042	93.0891	91.0699	92.4216	93.4498	85.1462	91.9056	82.5261	87.9507	87.3418
	7	85.6283	90.0718	86.0575	91.8818	94.883	95.6926	96.1282	97.7135	93.6847	90.1019	81.3071	85.4132	79.6517	83.8171	85.443
	8	91.0478	94.0853	87.6019	93.8385	96.192	96.6716	95.4621	98.8783	93.0314	90.5871	80.2559	83.8465		82.9376	80.4159
	9	92.6535	92.9024	92.7499	95.1707	95.24	97.6995	95.6286	98.7489	93.0314	94.032	79.629	82.3339		76.5261	74.123
	10	90.2449	93.8741	94.8949	97.3355	96.2317	99.9021	97.4604	98.1881	95.7578	95.148		84.0506
	11	91.2886	93.2826	93.5221	98.8343	95.597	100.832	98.5845	98.5764	96.4547	95.8273		86.9966
	12	96.1863	92.5644	94.3372	93.8801	93.693	102.014	98.8759	99.3529	97.9024	98.2533		89.629
	13	97.1096	93.5361	96.3535	92.7144	94.8433	104.797	98.7927	100.086	97.115	98.787		92.2007
	14	98.1827	92.4377	95.2381	93.6736	95.9143	105.188	99.0008	102.071	99.2927	102.086		90.5143
Fig 5E	The survival rate of mice vaccined H1Delta challenged with A/Brisbane/02/2018 (H1N1) virus at 220 days post vaccination (%)
	Day	H1Delta-2μg	H1Delta-10μg	Sham
	1	100	100	100
	2	100	100	100
	3	100	100	100
	4	100	100	100
	5	100	100	100
	6	100	100	100
	7	100	100	80
	8	100	100	80
	9	100	100	20
	10	100	100	20
	11	100	100	20
	12	100	100	20
	13	100	100	20
	14	100	100	20

## Sheet: Fig6
Fig 6C	The body weight change of mice vaccined H1BA.2 challenged with H1N1 virus (%)
		H1BA.2-2μg					H1BA.2-10μg					Sham
	1	97.1443	93.212	97.8639	97.8524	95.1275	96.01	95.5855	98.5413	97.0864	99.189	98.6018	95.2643	97.7534	94.9633	97.9247
	2	93.0426	90.6542	96.1252	97.1812	94.3078	92.3691	96.0037	91.8511	90.2222	95.3877	98.5459	94.163	97.7534	96.0126	96.2355
	3	94.756	91.1628	97.311	98.1208	96.0838	94.8628	96.7937	92.3038	87.7037	92.9042	92.3937	88.326	93.7594	89.4019	91.4575
	4	93.5618	89.1294	97.4168	96.2416	95.9927	93.0673	95.3067	90.3421	87.9506	91.5357	88.5906	88.8766	88.667	85.5719	88.2722
	5	94.3406	93.8514	97.4665	96.5548	99.8179	93.9651	95.119	94.7183	89.8765	94.374	87.2483	85.6828	86.9695	85.0997	85.5695
	6	92.731	92.9169	95.8271	95.6152	98.224	91.2718	93.3234	94.668	95.3086	91.6371	83.2774	81.0573	82.0769	81.5845	82.5772
	7	92.8349	93.0644	89.9155	94.8546	96.9945	92.8678	92.4182	94.8692	95.4074	90.522	80.3065	76.9273	79.2811	76.915	77.3166
	8	92.9117	93.4088	93.4232	95.2125	95.5829	91.0723	92.4665	95.9256	94.5679	93.5631	75.5631
	9	92.783	92.9661	96.9697	94.9441	94.9909	91.7207	92.3271	94.3159	93.7284	91.7892
	10	95.0156	92.3758	94.7839	94.3624	95.9016	91.222	92.2342	95.5734	92.5926	91.2316
	11	98.027	93.5071	96.5226	94.9888	98.3151	90.4738	93.1636	95.825	93.037	89.8632
	12	96.7809	93.1136	97.8142	96.3758	96.2659	91.4713	93.8383	95.674	94.716	90.9275
	13	97.7674	94.9336	99.3542	95.7942	96.6758	92.3267	95.4926	96.0262	95.6049	88.6467
	14	98.4424	95.6714	99.7516	95.8837	96.2204	92.6733	96.5149	97.7364	96.9383	91.7892
Fig 6D	The survival rate of mice vaccined H1BA.2 challenged with H1N1 virus (%)
	Day	H1BA.2-2μg	H1BA.2-10μg	Sham
	1	100	100	100
	2	100	100	100
	3	100	100	100
	4	100	100	100
	5	100	100	100
	6	100	100	100
	7	100	100	20
	8	100	100	0
	9	100	100	0
	10	100	100	0
	11	100	100	0
	12	100	100	0
	13	100	100	0
	14	100	100	0
Fig 6G	The body weight change of mice vaccined H1BA.2 challenged with H5N8 virus (%)
		H1BA.2-2μg					H1BA.2-10μg					Sham
	1	102.582	99.6743	99.8935	102.781	99.1171	100.199	101.607	103.105	98.7238	100.468	99.4152	98.4918	97.7798	98.0681	96.5565
	2	100.263	99.6743	102.716	103.024	99.7677	100.746	101.418	100.324	97.8122	98.8565	98.6842	96.4808	97.5023	97.7921	97.0156
	3	99.8946	99.4571	101.171	100.878	101.022	100.348	103.072	99.9537	94.8952	97.2973	99.4152	96.8007	97.3173	98.758	96.0973
	4	98.156	101.14	99.9467	98.2439	100	101.541	100	98.1928	93.2543	98.8046	97.3197	92.4589	97.6873	93.1463	95.6841
	5	98.9484	98.6688	98.8285	99.1219	101.58	102.039	96.2665	98.2391	89.5169	98.5967	93.5673	89.1225	95.7336	90.5704	95.2709
	6	97.1602	97.6547	95.1012	97.8537	100.651	104.525	96.5501	98.6098	87.876	93.3992	91.7641	87.9799	93.1212	91.4443	94.1231
	7	95.7882	93.8632	88.1789	89.4634	94.2379	104.078	97.448	98.5635	87.01	87.9938	83.6257	83.3181	91.0287	85.1886	89.8072
	8	94.8946	89.6688	83.1736	83.5688	88.5223	103.183	100.662	99.4439	86.959	85.6923	78.4113		84.2581	79.5768	82.1855
	9	89.6828	88.126	85.1926	89.7436	82.6208	103.431	99.4329	98.1928	86.5998	87.6507			75.395		77.5023
	10	87.7903	90.3116	92.6963	93.7729	85.2489	101.74	100.047	97.1733	89.1978	89.973
	11	91.7376	92.9631	94.1481	92.4647	87.9077	99.3536	100.425	97.3587	89.608	92.7651
	12	93.6301	92.9859	95.7479	92.5693	90.3755	99.9005	100.756	99.3512	91.2944	92.7131
	13	95.1581	92.9859	95.3477	96.8603	94.8734	100.597	102.221	100.602	91.6135	94.4283
	14	95.2645	93.3116	95.961	95.2857	96.1039	100.249	99.811	99.722	90.6108	97.5468
Fig 6H	The survival rate of mice vaccined H1BA.2 challenged with H5N8 virus (%)
	Day	H1BA.2-2μg	H1BA.2-10μg	Sham
	1	100	100	100
	2	100	100	100
	3	100	100	100
	4	100	100	100
	5	100	100	100
	6	100	100	100
	7	100	100	100
	8	100	100	40
	9	100	100	0
	10	100	100	0
	11	100	100	0
	12	100	100	0
	13	100	100	0
	14	100	100	0
